# Supplementary material for: DAXX-ATRX regulation of p53 chromatin binding and DNA damage response
Source: Nat Commun. 2022 Aug 26;13:5033. doi: 10.1038/s41467-022-32680-8 (PMC9418176; doi:10.1038/s41467-022-32680-8)
Supplement: Supplementary file 3 — Supplementary Data 1 [file 41467_2022_32680_MOESM3_ESM.xlsx]

## Sheet: Sheet1
	ChIP Primers
Target	OPL numbers	sequence
p21 promoter	5218/19	GTGGCTCTGATTGGCTTTCTG	CTGAAAACAGGCAGCCCAAG
GADD45A	9778/79	TTTCAGCCGAGATGTGCTAGTT	GCAGTGCAGATGTAGGTAGGG
18q 1974	5815/16	AGCATGCCTGGACAGAACTAGAC	TCTCCAAATAAGGAATGGCATGT
13q	5645/46	GACAAGCCCCAGCCCATA	GGGATAGTTAAGGAAGGATCTCCAA
CTCF BS 17p 3700	7201/02	CTCACCAATGAAGAACACCAAATTA	GCTGAAGTGCCAGAAGCA
CTCF BS 17p 3900	7203/04	TGGCTGTCCTGAAATACCTATAAA	GTGGCCTTTATTTCGGTTTGAA
TMCC1	9204/05	GTG GTA CAC TGC CTA CAG TAT T	GTA TAA CGC CTG GGC TAT GT
CCDC170	9351/52	TATGGACCTCATAGAGTGTG	ACAACACATTAGAGTACCCT
CYP4F3	10153/54	CCTACGTGCCATGTTAGGCA	TCCCAGCAAGAGGTTTGCAC
MDM2	5220/21	GGTTGACTCAGCTTTTCCTCTTG	GGAAAATGCATGGTTTAAATAGCC
	qRT Primers
Target	OPL numbers	sequence
GAPDH	7589/90	agccacatcgctcagacac	gcccaatacgaccaaatcc
POLH	9704/05	AGCTCGTGCATTTGGAGTCA	CTTCCCGGTACTTGGTGAGG
CYP4F3	10145/46	GTCACCTGGGCCTGATTCACA	AGAGCACAGGCTTGATGTAGGT
MDM2	9714/15	GAGCGCCCAGTGCCC	CATTTGCCTGCTCCTCACCA
GADD45A	9706/07	CCTTTGTCCTCCAGTGGCTG	TTGCTTGCTCGCTCGCT
CDKN1A (p21)	9712/13	AGAGGAGGCGCCATGTCAG	CATTAGCGCATCACAGTCGC
ZMAT3	10147/48	TTTGACAGTCAGCCTTCGGC	GAAGCAAGGTCTTCAAATCGGA
APAF	9702/03	CTTGCTGCCCTTCTCCATGA	GTCCTTACATACGAAGTTATTCCAC
TP73	10151/52	GACGGCTGCAGAGCGAG	CCGCCCACCACCTCATTATT
SESN1	10149/50	TACCGAGTCTTCGGATGGGT	CCCACTTGGAGGATCTCCTTT
PRKAB	9718/19	CCCTCACCAGAAGCCACAAT	CGTCCACTGACCATCCACAA
BTG2	9710/11	GGCACTCACAGAGCACTACA	GGGGTCCATCTTGTGGTTGA
14q TERRA	5689/90	GCGCCCCAACCACCTT	ATGTGCACCCGTGATGCAT
7q TERRA	5681/82	TCTCGGTGCACAGGATTCAG	GAAGGGTTCAGTGTGGAAAACG
2pTERRA	5637/38	CGAAGCCTAACTCGTGTCTGACT	CGCATCGACGGTGAATAAAA
Xq TERRA	6571/72	CCCCTTGCCTTGGGAGAA	GAAAGCAAAAGCCCCTCTGA
11q TERRA	6316/17	TGCGGCCCCGAATTG	GTTTCTCAGCACAGACCTTGGA
20p TERRA	5693/94	GATTGGGGCATCTTAAGAGGAGTTC	GCATGGGCACTTGTCAATTG
10q TERRA	5683/84	GCTACTGGCGACTAGGACAACTG	GGCGCTGGACACCACTGT
4q TERRA	5677/78	CTAACCCCAACCCTCATTATTCTC	CTGCTTCATTTTGGGACAACTG
2q TERRA	5675/76	CTGACTAATCTGAAAAGCCCGTTT	TGGGCAAGCTGGTCCTGTA
13q TERRA	5687/88	GCCACATGCAGGCAGATG	ATTAATAACTGGCGCTCTGACTTTC
