# Supplementary material for: DAXX-ATRX regulation of p53 chromatin binding and DNA damage response
Source: Nat Commun. 2022 Aug 26;13:5033. doi: 10.1038/s41467-022-32680-8 (PMC9418176; doi:10.1038/s41467-022-32680-8)
Supplement: Supplementary file 5 — Source Data [file 41467_2022_32680_MOESM5_ESM.zip]

Archive with 1 entries (1 files):
- Source_data.pdf
